# Supplementary material for: Factors Associated with Healthcare Workers’ (HCWs) Acceptance of COVID-19 Vaccinations and Indications of a Role Model towards Population Vaccinations from a Cross-Sectional Survey in Greece, May 2021
Source: Int J Environ Res Public Health. 2021 Oct 8;18(19):10558. doi: 10.3390/ijerph181910558 (PMC8508507; doi:10.3390/ijerph181910558)
Supplement: Supplementary file 1 [file ijerph-18-10558-s001.zip]

Archive with 1 entries (1 files):
- ijerph-1359667-supplementary.pdf
